# Supplementary material for: Ferroptosis patterns and tumor microenvironment infiltration characterization in esophageal squamous cell cancer
Source: Front Genet. 2022 Dec 9;13:1047382. doi: 10.3389/fgene.2022.1047382 (PMC9780266; doi:10.3389/fgene.2022.1047382)
Supplement: Supplementary file 1 [file DataSheet3.CSV]

GSE53625 cohort								Gene_name	Ferr_status	GSE23400 cohort
logFC.x	AveExpr.x	t.x	P.Value.x	adj.P.Val.x	B.x	change.x	logP.x			logFC.y	AveExpr.y	t.y	P.Value.y	adj.P.Val.y	B.y	change.y	logP.y
-2.726573299	11.94517996	-29.61988061	1.18E-98	3.19E-96	214.6216988	down	97.92930578	YY1AP1	driver gene	-0.125507847	8.32133755	-2.077417934	0.040260273	0.07122264	-4.9433746	stable	1.395123289
-1.339532676	12.22096177	-26.1041745	3.87E-85	4.63E-83	183.5704511	down	84.41203543	MAPK3	driver gene	-0.581307297	9.252835691	-10.83344072	1.09E-18	9.04E-17	32.01643713	stable	17.96228209
-2.23061669	13.39489995	-22.79593862	6.76E-72	3.99E-70	153.1454513	down	71.17028983	TF	driver gene	-0.894735795	6.809745275	-7.276256566	7.10E-11	9.12E-10	14.29920322	stable	10.14848896
2.380745274	11.6589058	21.42716873	2.65E-66	1.21E-64	140.293453	up	65.57681474	FADS2	driver gene	0.36675127	6.45918091	4.941327381	3.03E-06	1.50E-05	3.907598845	stable	5.518774099
-1.113601553	14.4150703	-21.39937833	3.45E-66	1.57E-64	140.0313247	down	65.46272745	PEBP1	driver gene	-0.645715086	10.77706252	-8.146407783	9.51E-13	1.80E-11	18.53737452	stable	12.02180808
-1.328533	15.04584839	-18.73788651	3.32E-55	8.86E-54	114.7980555	down	54.47900324	ZFP36	driver gene	-0.980484639	11.30993946	-8.797022243	3.56E-14	9.09E-13	21.77132519	stable	13.44867192
-2.741155953	8.023770349	-18.46568673	4.44E-54	1.13E-52	112.2118172	down	53.35302651	PRKAA2	driver gene	-0.089665939	5.506120609	-2.675032983	0.008697861	0.018621746	-3.595627661	stable	2.060587555
-0.96410993	15.42872486	-18.33322131	1.57E-53	3.90E-52	110.9535562	stable	52.80519399	MUC1	driver gene	-1.196050872	9.846661466	-6.826610869	6.26E-10	6.69E-09	12.16614655	down	9.203514422
-1.498780642	12.16661703	-18.26612474	2.97E-53	7.30E-52	110.3163318	down	52.52774839	ALOX12	driver gene	-2.264816216	9.060583539	-9.490177689	1.04E-15	3.85E-14	25.25078945	down	14.98232536
1.536784251	11.99891426	18.12364395	1.15E-52	2.75E-51	108.9634733	up	51.93870554	HELLS	driver gene	0.558448971	6.174214038	5.452905473	3.44E-07	2.10E-06	6.012688691	stable	6.463681251
1.214892601	12.52385468	17.92934075	7.32E-52	1.67E-50	107.1193476	up	51.13573387	PANX1	driver gene	0.997161243	6.620351583	7.83051727	4.61E-12	7.63E-11	16.98482286	stable	11.33609889
-1.796886408	11.12036032	-17.09164764	2.09E-48	4.12E-47	99.18456256	down	47.68034411	CHAC1	driver gene	-0.596402739	7.611883097	-8.583586726	1.05E-13	2.44E-12	20.70598152	stable	12.97881268
-1.406854728	10.88276116	-16.73398989	6.17E-47	1.15E-45	95.80783885	down	46.20963695	SESN2	driver gene	-0.613894118	8.851980392	-7.882784661	3.55E-12	6.02E-11	17.24073708	stable	11.44916514
1.475924844	11.44501135	16.21569249	8.22E-45	1.40E-43	90.93086575	up	44.08522008	SOCS1	driver gene	-0.087050483	6.085390361	-3.128066069	0.002290541	0.005726469	-2.379037209	stable	2.64006184
2.825825439	9.303940324	15.45508197	1.03E-41	1.52E-40	83.81922407	up	40.98667247	CA9	driver gene	0.495011381	8.029397583	4.368499039	3.00E-05	0.000117687	1.705118814	stable	4.523001047
-1.415188196	14.84470621	-15.35034187	2.74E-41	3.98E-40	82.84500321	down	40.56212998	PGD	driver gene	-0.890926475	10.24913464	-4.6518555	9.85E-06	4.33E-05	2.772624644	stable	5.006742742
1.189883771	13.49827235	13.82089841	3.62E-35	4.05E-34	68.80455397	up	34.44117953	TNFAIP3	driver gene	0.799566026	9.306544074	6.462617509	3.52E-09	3.26E-08	10.47650542	stable	8.453575809
1.566319645	14.9385947	13.81110434	3.96E-35	4.42E-34	68.71596206	up	34.40254088	TP63	driver gene	1.37188922	10.82101293	8.221574794	6.52E-13	1.28E-11	18.90873703	up	12.18575055
-0.538604735	14.84692637	-13.62688995	2.10E-34	2.25E-33	67.05330853	stable	33.67734207	NCOA4	driver gene	-0.304725638	10.82954578	-4.77851523	5.91E-06	2.75E-05	3.263914625	stable	5.228642967
-0.949436796	14.63757793	-13.49128944	7.15E-34	7.48E-33	65.83398536	stable	33.14545337	HSPB1	driver gene	-0.483113942	12.86623451	-3.541757404	0.000599515	0.001740546	-1.13264362	stable	3.222199781
0.626843483	12.84671302	12.92050697	1.19E-31	1.11E-30	60.74717823	stable	30.92593796	PML	driver gene	0.120401005	8.318175523	2.185223998	0.031147737	0.057018692	-4.722878253	stable	1.506573499
-1.707385235	12.05379665	-12.61165262	1.82E-30	1.61E-29	58.02806738	down	29.73910085	ALOX15B	driver gene	-0.66232506	7.526737725	-6.077336501	2.10E-08	1.65E-07	8.730807387	stable	7.677106092
0.642815056	12.05592813	12.07553414	1.97E-28	1.58E-27	53.37015213	stable	27.7052463	HSF1	driver gene	0.340865356	7.462991861	4.679061441	8.83E-06	3.93E-05	2.877436174	stable	5.054118363
0.647341391	11.95587672	11.92572082	7.19E-28	5.62E-27	52.0836483	stable	27.14331226	NFS1	driver gene	0.345836592	7.924033401	6.346698914	6.05E-09	5.33E-08	9.946359192	stable	8.217966713
0.72770057	14.41209273	11.72948948	3.87E-27	2.93E-26	50.40914596	stable	26.41176989	MTDH	driver gene	0.693516638	9.784411698	7.497137517	2.40E-11	3.41E-10	15.36283943	stable	10.61909177
-1.815007003	13.12244102	-11.33101552	1.14E-25	8.04E-25	47.04777337	down	24.94278798	MT1G	driver gene	-0.45732292	10.94025956	-3.292637272	0.001362144	0.003599662	-1.898119549	stable	2.865776985
1.82050598	10.98708252	11.14630732	5.37E-25	3.67E-24	45.50826198	up	24.26975394	SLC7A11	driver gene	0.637359912	6.653869225	3.526898895	0.000630297	0.001820321	-1.179533331	stable	3.200454511
-0.636429609	11.9237749	-10.94451017	2.88E-24	1.91E-23	43.84047995	stable	23.54045885	ACSL3	driver gene	-0.378206393	9.021409337	-3.662916296	0.000396489	0.001201636	-0.744599661	stable	3.401768394
-0.733004405	12.55127261	-10.88554546	4.69E-24	3.07E-23	43.35602716	stable	23.32857744	RB1	driver gene	0.379436595	7.102478635	3.126131202	0.00230433	0.00575978	-2.384571097	stable	2.637455253
0.605882453	10.32340887	10.3888428	2.71E-22	1.62E-21	39.32905078	stable	21.56661292	PHKG2	driver gene	0.228173998	7.715855386	5.304391607	6.54E-07	3.76E-06	5.389328969	stable	6.184429121
0.760145877	11.65147475	9.840260497	2.13E-20	1.16E-19	35.00094143	stable	19.67126846	ABCC1	driver gene	0.570057338	10.03332493	4.902273494	3.56E-06	1.73E-05	3.751978936	stable	5.448689424
-0.406934056	16.17020637	-9.753405039	4.20E-20	2.24E-19	34.32793145	stable	19.37637466	RPL8	driver gene	0.259743297	12.33135789	3.723082263	0.0003218	0.000993125	-0.548181397	stable	3.492413707
0.911764095	14.19000522	9.700092731	6.37E-20	3.36E-19	33.91655537	stable	19.19609651	CAV1	driver gene	0.38183421	9.86153218	2.218044019	0.028756511	0.053183346	-4.653733221	stable	1.541263812
-1.10549214	13.31639708	-9.113755873	5.61E-18	2.67E-17	29.48190295	down	17.25137621	PROM2	driver gene	-0.111511765	8.148726471	-2.040394256	0.043879765	0.076657383	-5.016737471	stable	1.357735711
0.725942455	13.18072304	9.014743009	1.17E-17	5.51E-17	28.74989428	stable	16.93011535	EGFR	driver gene	0.755450872	10.05288089	4.284251849	4.14E-05	0.000157845	1.396516505	stable	4.382697839
-0.588728355	14.58147761	-8.66620187	1.53E-16	6.71E-16	26.21388138	stable	15.81648144	PRDX6	driver gene	-0.335308102	11.40946638	-5.548521626	2.26E-07	1.43E-06	6.418994628	stable	6.645479507
-1.481836078	10.57349346	-8.462209408	6.64E-16	2.82E-15	24.76000825	down	15.17755568	LINC00472	driver gene	-0.016370472	4.728865601	-0.775216907	0.439994659	0.531251223	-6.761633749	stable	0.356552595
-0.823623231	10.38476327	-8.082284995	9.68E-15	3.86E-14	22.11470425	stable	14.01399338	ALOX5	driver gene	-0.080374713	6.488490829	-2.515016175	0.013454942	0.027270736	-3.986057445	stable	1.871118165
0.529897969	14.50750824	8.077217576	1.00E-14	4.00E-14	22.07998517	stable	13.99871209	GPX4	driver gene	0.492543769	9.739276725	6.197360746	1.21E-08	1.00E-07	9.269518585	stable	7.916922305
0.407608827	12.03417735	7.983506135	1.92E-14	7.52E-14	21.44065982	stable	13.71727025	SRC	driver gene	0.031710935	8.197268934	0.700401447	0.48526197	0.574407798	-6.816675109	stable	0.314023743
0.526685997	13.52313127	7.684813879	1.46E-13	5.43E-13	19.43809193	stable	12.835072	HIF1A	driver gene	0.433501016	11.24505684	6.24147768	9.87E-09	8.29E-08	9.468727175	stable	8.00555542
-1.255232455	9.086346853	-7.564106391	3.27E-13	1.19E-12	18.64434797	down	12.48511312	CDO1	driver gene	-0.229796616	5.165807935	-4.483634847	1.92E-05	7.87E-05	2.133474574	stable	4.717391988
0.343356648	11.45070332	7.268977908	2.26E-12	7.83E-12	16.74243225	stable	11.64581934	ELAVL1	driver gene	0.517136271	9.810690698	9.405194911	1.61E-15	5.68E-14	24.82305695	stable	14.79385431
-0.47891655	10.50817318	-7.006710189	1.20E-11	3.98E-11	15.09974236	stable	10.9199711	NOX4	driver gene	0.460506753	5.179268855	7.656948369	1.09E-11	1.66E-10	16.13803755	stable	10.96186124
0.458377302	11.5609879	6.774632794	5.08E-11	1.62E-10	13.68454404	stable	10.29383762	LONP1	driver gene	0.388697609	8.547827837	7.36868022	4.52E-11	6.04E-10	14.74310569	stable	10.34493616
0.645934718	12.36109038	6.571565319	1.74E-10	5.36E-10	12.47659975	stable	9.75873308	G6PD	driver gene	0.631391458	8.371893958	3.756007347	0.000286796	0.000896143	-0.439664304	stable	3.54242665
0.975235936	13.83190705	6.160503276	1.94E-09	5.53E-09	10.12078965	stable	8.71306971	AKR1C3	driver gene	0.724094205	9.338295372	2.122312441	0.036218572	0.064981613	-4.852791509	stable	1.441068678
0.947790772	9.836401695	6.089931235	2.89E-09	8.17E-09	9.72866258	stable	8.538715457	DPP4	driver gene	0.013047931	6.333475846	0.312039944	0.755643451	0.812264094	-7.013191837	stable	0.121683077
0.711190935	7.730404106	5.914368782	7.73E-09	2.12E-08	8.769180976	stable	8.111679971	ALOX15	driver gene	0.00064531	5.421156948	0.029899834	0.976205026	0.982786539	-7.061525483	stable	0.010458961
0.478442011	11.66511614	5.810827229	1.37E-08	3.68E-08	8.214139807	stable	7.864359926	ACSL4	driver gene	0.470494109	5.331519905	5.599008779	1.81E-07	1.17E-06	6.635054934	stable	6.742088202
-0.329109606	13.76619653	-5.705058867	2.43E-08	6.40E-08	7.655562663	stable	7.615233091	CS	driver gene	-0.071754204	9.831030783	-1.542683434	0.125986563	0.189124509	-5.882813193	stable	0.899675771
-0.317866017	13.47025379	-5.648113309	3.29E-08	8.60E-08	7.358370974	stable	7.48258483	GOT1	driver gene	-0.324780883	8.31597764	-5.215492826	9.57E-07	5.32E-06	5.020850489	stable	6.019152905
-0.504070665	12.91225901	-5.347549389	1.59E-07	3.92E-07	5.83147017	stable	6.799857861	ATF3	driver gene	-0.318982522	9.156400468	-1.555178667	0.122983034	0.185398251	-5.863857549	stable	0.910154797
0.847446066	13.4254266	5.312096414	1.90E-07	4.67E-07	5.656042922	stable	6.721276905	AKR1C1	driver gene	0.401563416	11.34958142	1.558234801	0.122257124	0.184487069	-5.859199105	stable	0.912725825
-0.340402615	14.33952966	-5.099168649	5.52E-07	1.31E-06	4.623543506	stable	6.25810792	NFE2L2	driver gene	-0.143450463	10.49934931	-1.18137478	0.240185145	0.324134874	-6.367171189	stable	0.619453857
0.820330336	8.612893282	4.949531051	1.14E-06	2.63E-06	3.919834062	stable	5.941709015	ALOXE3	driver gene	-0.093774567	7.492542195	-1.717206187	0.088958823	0.140506646	-5.604915566	stable	1.050810972
-0.244100986	13.30096906	-4.738100279	3.11E-06	6.86E-06	2.956818772	stable	5.507632129	LAMP2	driver gene	-0.217943846	8.992617769	-2.183928863	0.03124555	0.057168194	-4.725587601	stable	1.505211826
0.348612708	9.269720823	4.327746569	1.95E-05	4.01E-05	1.194473072	stable	4.709285499	TGFBR1	driver gene	0.08371708	5.371232503	2.645179127	0.009448776	0.020016774	-3.670065038	stable	2.024624429
0.243238517	12.132899	4.226136373	3.01E-05	6.08E-05	0.780240137	stable	4.520732926	ATG5	driver/marker gene	0.334461355	7.798075706	5.412859387	4.09E-07	2.46E-06	5.843663541	stable	6.388002815
0.267261791	16.37185237	4.144530108	4.25E-05	8.42E-05	0.454014381	stable	4.371954491	FTH1	suppressor gene	-0.143867178	11.88879211	-1.448088916	0.150641384	0.219989315	-6.021569355	stable	0.822055702
-0.228563877	13.95254932	-4.07818715	5.59E-05	0.000109594	0.19306807	stable	4.252752866	ISCU	suppressor gene	-0.018243812	9.571796285	-0.226059911	0.821604575	0.865457004	-7.036365175	stable	0.085337151
-0.358677092	11.03893159	-4.064737636	5.91E-05	0.000115506	0.140635039	stable	4.228779319	ACSF2	suppressor gene	-0.183994112	7.438156634	-2.625616992	0.009972147	0.020962286	-3.718446281	stable	2.00121132
0.264467089	9.506601788	4.055891987	6.12E-05	0.000119616	0.106236358	stable	4.213047397	SQSTM1	suppressor gene	-0.073805985	10.48163434	-1.095529408	0.275849877	0.363517637	-6.463911382	stable	0.559327205
-0.268469944	10.43477674	-3.995970191	7.81E-05	0.00015102	-0.124982366	stable	4.107215653	ATG7	suppressor gene	-0.030547869	7.537097153	-0.732999309	0.46523036	0.555390588	-6.793371912	stable	0.332331952
0.255850039	12.46560597	3.863082948	0.000132702	0.000250632	-0.626488873	stable	3.877123	ANO6	suppressor gene	0.23	9.145921569	1.999169026	0.048234595	0.083030496	-5.0969942	stable	1.316641363
-0.235545855	14.72784089	-3.808965868	0.000163966	0.000307087	-0.826250634	stable	3.785246915	SAT1	suppressor gene	-0.052407714	11.78125348	-0.566618335	0.572211024	0.654846115	-6.901300847	stable	0.24244378
0.223355067	13.08609632	3.67752615	0.000271318	0.000495921	-1.30058252	stable	3.566521349	KEAP1	suppressor gene	0.335949935	8.285151753	4.425134039	2.41E-05	9.70E-05	1.914883636	stable	4.618243771
-0.302119735	12.67213183	-3.564576391	0.000413437	0.000741154	-1.695833781	stable	3.383590858	CHMP5	suppressor gene	-0.064740831	8.857988756	-0.816272544	0.416235529	0.507783172	-6.72908549	stable	0.380660853
-0.216035659	13.70276607	-3.561141757	0.000418696	0.000750149	-1.707672975	stable	3.378101232	MAPK1	suppressor gene	0.012782082	9.414951312	0.170075898	0.865285379	0.899014753	-7.047476914	stable	0.062840635
0.142362098	12.15185334	3.437275336	0.000656127	0.001148171	-2.127514641	stable	3.18301224	TAZ	suppressor gene	0.016792345	8.258652942	0.617540563	0.538246519	0.623751973	-6.87118001	stable	0.26901877
0.338611936	10.7796665	3.237542039	0.001317302	0.002221616	-2.775112975	stable	2.880314624	HSPA5	suppressor gene	0.505589415	10.79575631	7.893130809	3.38E-12	5.75E-11	17.29144252	stable	11.4715656
0.222758504	6.657567347	3.079614006	0.002231497	0.003664169	-3.261251905	stable	2.651403641	IDH1	suppressor gene	-0.009858765	9.879206419	-0.084986484	0.93243776	0.950146642	-7.05835342	stable	0.030380147
0.223079709	12.76333123	2.967999662	0.003197435	0.005145708	-3.590910869	stable	2.495198255	BRD4	suppressor gene	0.259636377	9.080284995	2.564911991	0.011767212	0.024248536	-3.866581085	stable	1.929326434
-0.268134466	11.51857367	-2.901563768	0.003940784	0.006272783	-3.781630475	stable	2.404417327	ACVR1B	suppressor gene	-0.167625698	9.004120901	-2.680650664	0.008562762	0.018373765	-3.581539417	stable	2.067386143
0.235245727	7.865383921	2.76695934	0.005949483	0.009260197	-4.155392253	stable	2.225520786	MIOX	suppressor gene	-0.067888235	7.161348039	-1.504255068	0.135588034	0.201411649	-5.94019477	stable	0.867778637
-0.16391226	14.18910916	-2.702749886	0.007201794	0.01109146	-4.327692408	stable	2.14255933	ATF4	suppressor gene	-0.075392416	10.77818918	-1.342698039	0.182333002	0.258429325	-6.166225994	stable	0.739134717
-0.32318176	10.55088141	-2.676806694	0.007771857	0.011916904	-4.396206827	stable	2.109475198	MYB	suppressor gene	0.048052498	6.690862188	0.427461348	0.669939184	0.740169928	-6.970467718	stable	0.17396462
-0.242579645	13.07096797	-2.674678326	0.00782038	0.011987363	-4.401799535	stable	2.106772121	ZEB1	suppressor gene	NA	NA	NA	NA	NA	NA	NA	NA
0.293342	11.45509056	2.674308363	0.007828843	0.011999019	-4.402771252	stable	2.106302431	CISD2	suppressor gene	0.26435098	7.107410784	5.305366741	6.51E-07	3.74E-06	5.393390463	stable	6.186249972
-0.257590447	11.84822692	-2.457729067	0.014451193	0.021350749	-4.949377121	stable	1.84009629	SLC40A1	suppressor gene	0.078372549	9.019166667	0.514085693	0.60829763	0.687197232	-6.929675755	stable	0.215883875
0.213205095	12.26343513	2.313914341	0.02123339	0.030615585	-5.287678115	stable	1.67298067	PRKAA1	suppressor gene	0.192172135	5.283206504	4.296427919	3.95E-05	0.000151238	1.440861628	stable	4.402872883
0.165409025	10.7549188	1.938389744	0.053354965	0.072202078	-6.077357835	stable	1.272825161	ARNTL	suppressor gene	0.022190978	8.640472803	0.440433643	0.660549644	0.73211288	-6.964834894	stable	0.180094537
-0.129118991	10.91509343	-1.784015374	0.075261016	0.099393026	-6.36238087	stable	1.123429921	GCH1	suppressor gene	0.157464728	7.946581739	1.018946726	0.310625091	0.400880771	-6.544195882	stable	0.507763466
0.142063824	12.73873983	1.566397231	0.118131788	0.150384751	-6.724668086	stable	0.927633222	BAP1	suppressor gene	0.086373047	8.898111076	1.754593137	0.082314497	0.131461359	-5.541724772	stable	1.084523672
0.087050707	14.46609142	1.508751706	0.132236936	0.166829508	-6.812860904	stable	0.878647222	CD44	suppressor gene	0.321190319	10.91328701	3.576030066	0.00053384	0.001568799	-1.023902159	stable	3.272588989
-0.075008534	13.33248859	-1.377585825	0.169184639	0.209010378	-7.001356939	stable	0.77163907	EMC2	suppressor gene	0.149878007	8.217362584	2.136307047	0.035032635	0.063122831	-4.824192244	stable	1.455527192
0.098332159	14.13965412	1.36854292	0.171993265	0.212124015	-7.013727936	stable	0.764488559	EGLN2	suppressor gene	-0.013605882	5.474314706	-0.300877078	0.764117136	0.81945728	-7.016618107	stable	0.116840061
-0.106327282	12.09966652	-1.236722043	0.216994262	0.261579305	-7.184899905	stable	0.66355175	FH	suppressor gene	0.034392072	8.39961925	0.636301004	0.525997297	0.612794144	-6.859434895	stable	0.279016487
0.0533075	13.73980324	1.111883456	0.266928198	0.314970092	-7.331163837	stable	0.573605546	OTUB1	suppressor gene	NA	NA	NA	NA	NA	NA	NA	NA
0.047228436	14.58874605	0.97835835	0.328552307	0.379282454	-7.470505594	stable	0.483395479	ATP5MC3	suppressor gene	NA	NA	NA	NA	NA	NA	NA	NA
-0.054823439	12.7037931	-0.844269786	0.399077808	0.450978567	-7.592608518	stable	0.398942422	IREB2	suppressor gene	0.008171003	4.514404938	0.436375381	0.66348134	0.734738003	-6.966615103	stable	0.178171287
-0.055308575	13.48244018	-0.706619016	0.480259101	0.531253159	-7.69933465	stable	0.318524397	CDKN1A	suppressor gene	-0.003675631	9.721539838	-0.036889265	0.970644982	0.978815119	-7.061291499	stable	0.012939586
0.041254639	7.694253892	0.659322947	0.510108777	0.559996138	-7.731644577	stable	0.292337203	LINC00336	suppressor gene	NA	NA	NA	NA	NA	NA	NA	NA
0.111676006	12.10363801	0.620791087	0.535128832	0.583375353	-7.756317229	stable	0.271541649	CDKN2A	suppressor gene	0.662112834	7.428228791	3.669456073	0.000387638	0.001177111	-0.723368393	stable	3.411574148
0.040902156	12.32740894	0.618529736	0.536616276	0.584870954	-7.757719172	stable	0.270336159	ATM	suppressor gene	0.262476697	8.289948005	3.037442917	0.003025734	0.007336583	-2.635180295	stable	2.519169292
-0.015875168	13.38121802	-0.273466929	0.7846507	0.81420577	-7.911756823	stable	0.105323633	NF2	suppressor gene	-0.055737408	8.203038924	-1.517113669	0.132313368	0.197137931	-5.921148171	stable	0.878396277
-0.010511383	13.59240462	-0.149876602	0.880945673	0.898653931	-7.937954313	stable	0.055050873	CISD1	suppressor gene	0.096744095	8.632452399	1.016387801	0.311835684	0.402032184	-6.54678019	stable	0.506074189
0.006760198	14.21479358	0.130744326	0.896050395	0.911568113	-7.940642774	stable	0.047667564	STAT3	suppressor gene	0.097588465	10.31021996	1.476888144	0.142768677	0.210445824	-5.980215047	stable	0.845367066
-0.007004145	10.58725959	-0.047863257	0.961851691	0.967595948	-7.94805561	stable	0.016891887	ALOX12B	suppressor gene	-0.309199149	6.419039846	-1.808508907	0.073456603	0.119211881	-5.448344097	stable	1.133969161
NA	NA	NA	NA	NA	NA	NA	NA	SLC1A5	suppressor gene	0.477610831	8.110217181	7.266501498	7.45E-11	9.50E-10	14.25245149	stable	10.12779535
NA	NA	NA	NA	NA	NA	NA	NA	CBS	suppressor gene	0.376574221	6.054485619	4.299661749	3.91E-05	0.000149566	1.452653852	stable	4.408237014
NA	NA	NA	NA	NA	NA	NA	NA	HMGB1	suppressor gene	0.18867248	12.40132938	3.627773819	0.000447432	0.001337708	-0.858190657	stable	3.34927318
NA	NA	NA	NA	NA	NA	NA	NA	AIFM2	suppressor gene	-0.106609804	8.052073529	-2.805719158	0.006007625	0.013477872	-3.261286066	stable	2.221297192
NA	NA	NA	NA	NA	NA	NA	NA	SCD	suppressor gene	0.342578939	9.216159214	2.142266245	0.03453794	0.062377155	-4.811961908	stable	1.461703573
NA	NA	NA	NA	NA	NA	NA	NA	TMBIM4	suppressor gene	-0.103544436	7.444682797	-2.063816383	0.041558975	0.07311312	-4.970467257	stable	1.381335177
NA	NA	NA	NA	NA	NA	NA	NA	CHMP6	suppressor gene	-0.061103004	7.642014003	-1.289285726	0.200197981	0.279310382	-6.23551168	stable	0.698540307
NA	NA	NA	NA	NA	NA	NA	NA	NQO1	suppressor gene	-0.063343849	10.01026975	-0.370662363	0.711653237	0.776292045	-6.993154526	stable	0.147731571
NA	NA	NA	NA	NA	NA	NA	NA	BECN1	suppressor gene	0.009454181	8.075375094	0.175388606	0.861119984	0.896151903	-7.046557234	stable	0.064936332
NA	NA	NA	NA	NA	NA	NA	NA	IFNG	suppressor/marker gene	0.002025344	5.383690606	0.057177359	0.954515125	0.966972555	-7.060334941	stable	0.020217185
