# Supplementary material for: Ferroptosis patterns and tumor microenvironment infiltration characterization in esophageal squamous cell cancer
Source: Front Genet. 2022 Dec 9;13:1047382. doi: 10.3389/fgene.2022.1047382 (PMC9780266; doi:10.3389/fgene.2022.1047382)
Supplement: Supplementary file 7 [file DataSheet1.CSV]

Symbol	Name	HGNC_ID	ferr_status
RPL8	Ribosomal protein L8	HGNC:10368	driver gene
IREB2	Iron response element binding protein 2	HGNC:6115	driver gene
ATP5MC3	ATP synthase membrane subunit c locus 3	HGNC:843	driver gene
CS	Citrate synthase	HGNC:2422	driver gene
EMC2	ER membrane protein complex subunit 2	HGNC:28963	driver gene
ACSF2	Acyl-CoA synthetase family member 2	HGNC:26101	driver gene
G6PD	Glucose-6-phosphate dehydrogenase	HGNC:4057	driver gene
PGD	Phosphoglycerate dehydrogenase	HGNC:8891	driver gene
KEAP1	Kelch like ECH associated protein 1	HGNC:23177	driver gene
ATG5	Autophagy related 5	HGNC:589	driver gene
ATG7	Autophagy related 7	HGNC:16935	driver gene
NCOA4	Nuclear receptor coactivator 4	HGNC:7671	driver gene
TF	Transferrin	HGNC:11740	driver gene
ALOX5	Arachidonate 5-lipoxygenase	HGNC:435	driver gene
ALOX12	Arachidonate 12-lipoxygenase, 12S type	HGNC:429	driver gene
ALOX12B	Arachidonate 12-lipoxygenase, 12R type	HGNC:430	driver gene
ALOX15	Arachidonate 15-lipoxygenase	HGNC:433	driver gene
ALOX15B	Arachidonate 15-lipoxygenase type B	HGNC:434	driver gene
ALOXE3	Arachidonate lipoxygenase 3	HGNC:13743	driver gene
PHKG2	Phosphorylase kinase catalytic subunit gamma 2	HGNC:8931	driver gene
ACSL4	Acyl-CoA synthetase long chain family member 4	HGNC:3571	driver gene
SAT1	Spermidine/spermine N1-acetyltransferase 1	HGNC:10540	driver gene
EGFR	Epidermal growth factor receptor	HGNC:3236	driver gene
NOX4	NADPH oxidase 4	HGNC:7891	driver gene
MAPK3	Mitogen-activated protein kinase 3	HGNC:6877	driver gene
MAPK1	Mitogen-activated protein kinase 1	HGNC:6871	driver gene
ZEB1	Zinc finger E-box binding homeobox 1	HGNC:11642	driver gene
DPP4	Dipeptidyl peptidase 4	HGNC:3009	driver gene
CDKN2A	Cyclin dependent kinase inhibitor 2A	HGNC:1787	driver gene
PEBP1	Phosphatidylethanolamine binding protein 1	HGNC:8630	driver gene
SOCS1	Suppressor of cytokine signaling 1	HGNC:19383	driver gene
CDO1	Cysteine dioxygenase type 1	HGNC:1795	driver gene
MYB	MYB proto-oncogene, transcription factor	HGNC:7545	driver gene
SLC1A5	Solute carrier family 1 member 5	HGNC:10943	driver gene
LINC00472	Long intergenic non-protein coding RNA 472	HGNC:21380	driver gene
GOT1	Glutamic-oxaloacetic transaminase 1	HGNC:4432	driver gene
BECN1	Beclin 1	HGNC:1034	driver gene
PRKAA2	Protein kinase AMP-activated catalytic subunit alpha 2	HGNC:9377	driver gene
PRKAA1	Protein kinase AMP-activated catalytic subunit alpha 1	HGNC:9376	driver gene
ELAVL1	ELAV like RNA binding protein 1	HGNC:3312	driver gene
BAP1	BRCA1 associated protein 1	HGNC:950	driver gene
ABCC1	ATP binding cassette subfamily C member 1	HGNC:51	driver gene
MIR6852	microRNA 6852	HGNC:49993	driver gene
ACVR1B	Activin A receptor type 1B	HGNC:172	driver gene
TGFBR1	Transforming growth factor beta receptor 1	HGNC:11772	driver gene
IFNG	Interferon gamma	HGNC:5438	driver gene
ANO6	Anoctamin 6	HGNC:25240	driver gene
HMGB1	High mobility group box 1	HGNC:4983	driver gene
TNFAIP3	TNF alpha induced protein 3	HGNC:11896	driver gene
ATF3	Activating transcription factor 3	HGNC:785	driver gene
ATM	ATM serine/threonine kinase	HGNC:795	driver gene
YY1AP1	YY1 associated protein 1	HGNC:30935	driver gene
EGLN2	Egl-9 family hypoxia inducible factor 2	HGNC:14660	driver gene
MIOX	Myo-inositol oxygenase	HGNC:14522	driver gene
TAZ	Tafazzin	HGNC:11577	driver gene
MTDH	Metadherin	HGNC:29608	driver gene
IDH1	Isocitrate dehydrogenase (NADP(+)) 1	HGNC:5382	driver gene
PANX1	Pannexin 1	HGNC:8599	driver gene
LONP1	Lon peptidase 1, mitochondrial	HGNC:9479	driver gene
CHAC1	ChaC glutathione specific gamma-glutamylcyclotransferase 1	HGNC:28680	driver/marker gene
VDAC2	Valtage-dependent anion channels 2	HGNC:12672	driver/suppressor gene
TP53	Tumor protein p53	HGNC:11998	driver/suppressor gene
HMOX1	Heme oxygenase 1	HGNC:5013	driver/suppressor gene
PTGS2	Prostaglandin-endoperoxide synthase 2	HGNC:9605	marker gene
SLC7A11	Solute carrier family 7 member 11	HGNC:11059	suppressor gene
GPX4	Glutathione peroxidase 4	HGNC:4556	suppressor gene
AKR1C1	Aldo-keto reductase family 1 member C1	HGNC:384	suppressor gene
AKR1C2	Aldo-keto reductase family 1 member C2	HGNC:385	suppressor gene
AKR1C3	Aldo-keto reductase family 1 member C3	HGNC:386	suppressor gene
RB1	RB transcriptional corepressor 1	HGNC:9884	suppressor gene
HSPB1	Heat shock protein family B (small) member 1	HGNC:5246	suppressor gene
HSF1	Heat shock transcription factor 1	HGNC:5224	suppressor gene
NFE2L2	Nuclear factor, erythroid 2 like 2	HGNC:7782	suppressor gene
SQSTM1	Sequestosome 1	HGNC:11280	suppressor gene
NQO1	NAD(P)H quinone dehydrogenase 1	HGNC:2874	suppressor gene
MUC1	Mucin 1, cell surface associated	HGNC:7508	suppressor gene
MT1G	Metallothionein 1G	HGNC:7399	suppressor gene
SLC40A1	Solute carrier family 40 member 1	HGNC:10909	suppressor gene
CISD1	CDGSH iron sulfur domain 1	HGNC:30880	suppressor gene
HSPA5	Heat shock protein family A (Hsp70) member 5	HGNC:5238	suppressor gene
ATF4	Activating transcription factor 4	HGNC:786	suppressor gene
HELLS	Helicase, lymphoid specific	HGNC:4861	suppressor gene
SCD	Stearoyl-CoA desaturase	HGNC:10571	suppressor gene
FADS2	Fatty acid desaturase 2	HGNC:3575	suppressor gene
SRC	SRC proto-oncogene, non-receptor tyrosine kinase	HGNC:11283	suppressor gene
STAT3	Signal transducer and activator of transcription 3	HGNC:11364	suppressor gene
PML	Promyelocytic leukemia	HGNC:9113	suppressor gene
NFS1	NFS1 cysteine desulfurase	HGNC:15910	suppressor gene
TP63	Tumor protein p63	HGNC:15979	suppressor gene
CDKN1A	Cyclin dependent kinase inhibitor 1A	HGNC:1784	suppressor gene
MIR137	microRNA 137	HGNC:31523	suppressor gene
FH	Fumarate hydratase	HGNC:3700	suppressor gene
CISD2	CDGSH iron sulfur domain 2	HGNC:24212	suppressor gene
MIR9-1	microRNA 9-1	HGNC:31641	suppressor gene
MIR9-2	microRNA 9-2	HGNC:31642	suppressor gene
MIR9-3	microRNA 9-3	HGNC:31646	suppressor gene
CBS	Cystathionine beta-synthase	HGNC:1550	suppressor gene
ISCU	Iron-sulfur cluster assembly enzyme	HGNC:29882	suppressor gene
ACSL3	Acyl-CoA synthetase long chain family member 3	HGNC:3570	suppressor gene
OTUB1	OTU deubiquitinase, ubiquitin aldehyde binding 1	HGNC:23077	suppressor gene
CD44	CD44 molecule (Indian blood group)	HGNC:1681	suppressor gene
LINC00336	Long intergenic non-protein coding RNA 336	HGNC:33813	suppressor gene
BRD4	Bromodomain containing 4	HGNC:13575	suppressor gene
PRDX6	Peroxiredoxin 6	HGNC:16753	suppressor gene
MIR17	microRNA 17	HGNC:31547	suppressor gene
SESN2	Sestrin 2	HGNC:20746	suppressor gene
NF2	Neurofibromin 2	HGNC:7773	suppressor gene
ARNTL	Aryl hydrocarbon receptor nuclear translocator like	HGNC:701	suppressor gene
HIF1A	Hypoxia inducible factor 1 subunit alpha	HGNC:4910	suppressor gene
CA9	Carbonic anhydrase 9	HGNC:1383	suppressor gene
TMBIM4	Transmembrane BAX inhibitor motif containing 4	HGNC:24257	suppressor gene
AIFM2	Apoptosis inducing factor mitochondria associated 2	HGNC:21411	suppressor gene
LAMP2	Lysosomal associated membrane protein 2	HGNC:6501	suppressor gene
ZFP36	ZFP36 ring finger protein	HGNC:12862	suppressor gene
PROM2	Prominin 2	HGNC:20685	suppressor gene
CHMP5	Charged multivesicular body protein 5	HGNC:26942	suppressor gene
CHMP6	Charged multivesicular body protein 6	HGNC:25675	suppressor gene
CAV1	Caveolin 1	HGNC:1527	suppressor gene
GCH1	GTP cyclohydrolase 1	HGNC:4193	suppressor gene
FTH1	Ferritin heavy chain 1	HGNC:3976	suppressor/marker gene
